# Supplementary material for: Machine learning-based on model for explain risk of 24-hour death in critically ill patients in the prehospital setting: A retrospective cohort study
Source: PLoS One. 2026 Feb 12;21(2):e0341860. doi: 10.1371/journal.pone.0341860 (PMC12900353; doi:10.1371/journal.pone.0341860)
Supplement: S2 File — (TXT) [file pone.0341860.s002.txt]

#####Data Input
#install.packages("tidymodels")
library(tidymodels)
library(rsample)
# 读取数据
# read.csv()
Heart <- readr::read_csv(file.choose())
colnames(Heart)
# 修正变量类型
# 将分类变量转换为factor
for(i in c(3,4,7,8,10,12,14,15)){
  Heart[[i]] <- factor(Heart[[i]])
}
# factor(Heart[,i])
# 变量类型修正后数据概况
skimr::skim(Heart)

##############################################################

# 数据拆分
set.seed(4321)
datasplit <- initial_split(Heart, prop = 0.75, strata = AHD)
traindata <- training(datasplit)
testdata <- testing(datasplit)

##############################################################
library(tidymodels)
library(rsample)
#读取训练集数据

# 读取数据
traindata <- readr::read_csv(file.choose()) # tibble
colnames(traindata)
# 修正变量类型
# 将分类变量转换为factor
#for(i in c(32)){
#  traindata[[i]] <- factor(traindata[[i]])
#}
# 变量类型修正后数据概况
skimr::skim(traindata)
#读取测试集数据
testdata <- readr::read_csv(file.choose()) # tibble
colnames(testdata)
# 修正变量类型
# 将分类变量转换为factor
#for(i in c(32)){
#  testdata[[i]] <- factor(testdata[[i]])
#}
# 变量类型修正后数据概况
skimr::skim(testdata)


# 数据预处理
# 先对照训练集写配方
datarecipe <- recipe(AHD ~ ., traindata) %>%
  step_rm(Id) %>%
  step_naomit(all_predictors(), skip = F) %>%
  step_dummy(all_nominal_predictors()) %>% # 若无需shap图形则可无此步骤
  prep()
datarecipe

# 按方处理训练集和测试集
traindata2 <- bake(datarecipe, new_data = NULL) %>%
  dplyr::select(AHD, everything())
testdata2 <- bake(datarecipe, new_data = testdata) %>%
  dplyr::select(AHD, everything())

# 数据预处理后数据概况
skimr::skim(traindata2)
skimr::skim(testdata2)

##############################################################
           #Decision Tree
# 训练模型
# 设定模型
model_dt <- decision_tree(
  mode = "classification",
  engine = "rpart",
  tree_depth = tune(),
  min_n = tune(),
  cost_complexity = tune()
) %>%
  set_args(model=TRUE)
model_dt

# workflow
wk_dt <- 
  workflow() %>%
  add_model(model_dt) %>%
  add_formula(AHD ~ .)
wk_dt

# 重抽样设定-5折交叉验证
set.seed(42)
folds <- vfold_cv(traindata2, v = 10)
folds

# 超参数寻优范围
hpset_dt <- parameters(tree_depth(range = c(3, 7)),
                       min_n(range = c(5, 10)),
                       cost_complexity(range = c(-6, -1)))
# hpgrid_dt <- grid_regular(hpset_dt, levels = c(3, 2, 4))
set.seed(42)
hpgrid_dt <- grid_random(hpset_dt, size = 5)
hpgrid_dt
log10(hpgrid_dt$cost_complexity)


# 交叉验证网格搜索过程
set.seed(42)
tune_dt <- wk_dt %>%
  tune_grid(resamples = folds,
            grid = hpgrid_dt,
            metrics = metric_set(yardstick::accuracy, 
                                 yardstick::roc_auc, 
                                 yardstick::pr_auc),
            control = control_grid(save_pred = T, verbose = T))

# 图示交叉验证结果
autoplot(tune_dt)
eval_tune_dt <- tune_dt %>%
  collect_metrics()
eval_tune_dt

# 经过交叉验证得到的最优超参数
hpbest_dt <- tune_dt %>%
  select_by_one_std_err(metric = "roc_auc", desc(cost_complexity))
hpbest_dt

# 采用最优超参数组合训练最终模型
final_dt <- wk_dt %>%
  finalize_workflow(hpbest_dt) %>%
  fit(traindata2)
final_dt

# 提取最终的算法模型
final_dt2 <- final_dt %>%
  extract_fit_engine()

library(rpart.plot)
rpart.plot(final_dt2)


final_dt2$variable.importance
# par(mar = c(10, 3, 1, 1))
barplot(final_dt2$variable.importance, las = 2)

##############################################################

# 应用模型-预测训练集
predtrain_dt <- final_dt %>%
  predict(new_data = traindata2, type = "prob") %>%
  bind_cols(traindata2 %>% dplyr::select(AHD)) %>%
  mutate(dataset = "train",model = "dt")
predtrain_dt

# 评估模型ROC曲线-训练集上
contrasts(traindata2$AHD)
roctrain_dt <- predtrain_dt %>%
  # roc_curve(AHD, .pred_Yes, event_level = "second") %>%
  roc_curve(AHD, .pred_No, event_level = "first") %>%
  mutate(dataset = "train")
roctrain_dt
autoplot(roctrain_dt)

# 约登法则对应的p值
yueden_dt <- roctrain_dt %>%
  mutate(yueden = sensitivity + specificity - 1) %>%
  slice_max(yueden) %>%
  pull(.threshold)
yueden_dt
# 预测概率+约登法则=预测分类
predtrain_dt2 <- predtrain_dt %>%
  mutate(.pred_class = 
           factor(ifelse(.pred_No >= yueden_dt, "No", "Yes")))
predtrain_dt2

# 混淆矩阵
cmtrain_dt <- predtrain_dt2 %>%
  conf_mat(truth = AHD, estimate = .pred_class)
cmtrain_dt
autoplot(cmtrain_dt, type = "heatmap") +
  scale_fill_gradient(low = "white", high = "skyblue") +
  theme(text = element_text(size = 15))

# 合并指标
eval_train_dt <- cmtrain_dt %>%
  summary(event_level = "first") %>%
  bind_rows(predtrain_dt %>%
              roc_auc(AHD, .pred_No, event_level = "first")) %>%
  mutate(dataset = "train")
eval_train_dt

##############################################################

# 应用模型-预测测试集
predtest_dt <- final_dt %>%
  predict(new_data = testdata2, type = "prob") %>%
  bind_cols(testdata2 %>% dplyr::select(AHD)) %>%
  mutate(dataset = "test") %>%
  mutate(model = "dt")
predtest_dt
# 评估模型ROC曲线-测试集上
roctest_dt <- predtest_dt %>%
  roc_curve(AHD, .pred_No, event_level = "first") %>%
  mutate(dataset = "test")
roctest_dt
autoplot(roctest_dt)

# 预测概率+约登法则=预测分类
predtest_dt2 <- predtest_dt %>%
  mutate(.pred_class = 
           factor(ifelse(.pred_No >= yueden_dt, "No", "Yes")))
predtest_dt2

# 混淆矩阵
cmtest_dt <- predtest_dt2 %>%
  conf_mat(truth = AHD, estimate = .pred_class)
cmtest_dt
autoplot(cmtest_dt, type = "heatmap") +
  scale_fill_gradient(low = "white", high = "skyblue") +
  theme(text = element_text(size = 15))
# 合并指标
eval_test_dt <- cmtest_dt %>%
  summary(event_level = "first") %>%
  bind_rows(predtest_dt %>%
              roc_auc(AHD, .pred_No, event_level = "first")) %>%
  mutate(dataset = "test")
eval_test_dt

##############################################################


# 合并训练集和测试集上ROC曲线
roctrain_dt %>%
  bind_rows(roctest_dt) %>%
  mutate(dataset = factor(dataset, levels = c("train", "test"))) %>%
  ggplot(aes(x = 1-specificity, y = sensitivity, color = dataset)) +
  geom_path(linewidth = 1) +
  theme_bw()

# 合并训练集和测试集上性能指标
eval_dt <- eval_train_dt %>%
  bind_rows(eval_test_dt) %>%
  mutate(model = "dt")
eval_dt

#############################################################

# 最优超参数的交叉验证指标平均结果
eval_best_cv_dt <- eval_tune_dt %>%
  inner_join(hpbest_dt[, 1:3])
eval_best_cv_dt

# 最优超参数的交叉验证指标具体结果
eval_best_cv5_dt <- tune_dt %>%
  collect_predictions() %>%
  inner_join(hpbest_dt[, 1:3]) %>%
  group_by(id) %>%
  roc_auc(AHD, .pred_No) %>%
  ungroup() %>%
  mutate(model = "dt") %>%
  inner_join(eval_best_cv_dt[c(4,6,8)])
eval_best_cv5_dt

# 保存评估结果
save(final_dt,
     predtest_dt,
     eval_dt,
     eval_best_cv5_dt, 
     file = ".\\cls8\\evalresult_dt.RData")

# 最优超参数的交叉验证指标图示
eval_best_cv5_dt %>%
  filter(.metric == "roc_auc") %>%
  ggplot(aes(x = id, y = .estimate, group = 1)) +
  geom_point() +
  geom_line() +
  scale_y_continuous(limits = c(0, 1)) +
  labs(x = "", y = "roc_auc") +
  theme_bw()

# 最优超参数的交叉验证图示
tune_dt %>%
  collect_predictions() %>%
  inner_join(hpbest_dt[, 1:3]) %>%
  group_by(id) %>%
  roc_curve(AHD, .pred_No, event_level = "first") %>%
  ungroup() %>%
  ggplot(aes(x = 1-specificity, y = sensitivity, color = id)) +
  geom_path(linewidth = 1) +
  theme_bw()

###################################################################


                  #Random forest


# 训练模型
# 设定模型
model_rf <- rand_forest(
  mode = "classification",
  engine = "randomForest",
  mtry = tune(),
  trees = tune(),
  min_n = tune()
) %>%
  set_args(importance = T)
model_rf

# workflow
wk_rf <- 
  workflow() %>%
  add_model(model_rf) %>%
  add_formula(AHD ~ .)
wk_rf

# 重抽样设定-5折交叉验证
set.seed(42)
folds <- vfold_cv(traindata2, v = 10)
folds

# 超参数寻优范围
hpset_rf <- parameters(
  mtry(range = c(2, 9)), 
  trees(range = c(200, 500)),
  min_n(range = c(20, 50))
)
hpgrid_rf <- grid_regular(hpset_rf, levels = c(2, 2, 2))
hpgrid_rf


# 交叉验证网格搜索过程
set.seed(42)
tune_rf <- wk_rf %>%
  tune_grid(resamples = folds,
            grid = hpgrid_rf,
            metrics = metric_set(yardstick::accuracy, 
                                 yardstick::roc_auc, 
                                 yardstick::pr_auc),
            control = control_grid(save_pred = T, verbose = T))

# 图示交叉验证结果
autoplot(tune_rf)
eval_tune_rf <- tune_rf %>%
  collect_metrics()
eval_tune_rf

# 经过交叉验证得到的最优超参数
hpbest_rf <- tune_rf %>%
  select_best(metric = "roc_auc")
hpbest_rf


# 采用最优超参数组合训练最终模型
set.seed(42)
final_rf <- wk_rf %>%
  finalize_workflow(hpbest_rf) %>%
  fit(traindata2)
final_rf

# 提取最终的算法模型
final_rf2 <- final_rf %>%
  extract_fit_engine()

# 随机森林树的数量与误差演变
plot(final_rf2, main = "随机森林树的数量与误差演变")
legend("top", 
       legend = colnames(final_rf2$err.rate),
       lty = 1:3,
       col = 1:3,
       horiz = T)

# 变量重要性
importance(final_rf2)
varImpPlot(final_rf2, main = "变量重要性")

# 偏依赖图
partialPlot(final_rf2, 
            pred.data = as.data.frame(traindata2), 
            x.var = Admission_DBP,
            which.class = "Yes")

##############################################################

# 应用模型-预测训练集
predtrain_rf <- final_rf %>%
  predict(new_data = traindata2, type = "prob") %>%
  bind_cols(traindata2 %>% select(AHD)) %>%
  mutate(dataset = "train",model = "rf")
predtrain_rf

# 评估模型ROC曲线-训练集上
contrasts(traindata2$AHD)
roctrain_rf <- predtrain_rf %>%
  roc_curve(AHD, .pred_No, event_level = "first") %>%
  mutate(dataset = "train")
autoplot(roctrain_rf)

# 约登法则对应的p值
yueden_rf <- roctrain_rf %>%
  mutate(yueden = sensitivity + specificity - 1) %>%
  slice_max(yueden) %>%
  pull(.threshold)
yueden_rf
# 预测概率+约登法则=预测分类
predtrain_rf2 <- predtrain_rf %>%
  mutate(.pred_class = 
           factor(ifelse(.pred_No >= yueden_rf, "No", "Yes")))
predtrain_rf2
# 混淆矩阵
cmtrain_rf <- predtrain_rf2 %>%
  conf_mat(truth = AHD, estimate = .pred_class)
cmtrain_rf
autoplot(cmtrain_rf, type = "heatmap") +
  scale_fill_gradient(low = "white", high = "skyblue") +
  theme(text = element_text(size = 15))
# 合并指标
eval_train_rf <- cmtrain_rf %>%
  summary(event_level = "first") %>%
  bind_rows(predtrain_rf %>%
              roc_auc(AHD, .pred_No, event_level = "first")) %>%
  mutate(dataset = "train")
eval_train_rf

##############################################################

# 应用模型-预测测试集
predtest_rf <- final_rf %>%
  predict(new_data = testdata2, type = "prob") %>%
  bind_cols(testdata2 %>% select(AHD)) %>%
  mutate(dataset = "test") %>%
  mutate(model = "rf")
predtest_rf

# 评估模型ROC曲线-测试集上
roctest_rf <- predtest_rf %>%
  roc_curve(AHD, .pred_No, event_level = "first") %>%
  mutate(dataset = "test")
autoplot(roctest_rf)


# 预测概率+约登法则=预测分类
predtest_rf2 <- predtest_rf %>%
  mutate(.pred_class = 
           factor(ifelse(.pred_No >= yueden_rf, "No", "Yes")))
predtest_rf2
# 混淆矩阵
cmtest_rf <- predtest_rf2 %>%
  conf_mat(truth = AHD, estimate = .pred_class)
cmtest_rf
autoplot(cmtest_rf, type = "heatmap") +
  scale_fill_gradient(low = "white", high = "skyblue") +
  theme(text = element_text(size = 15))
# 合并指标
eval_test_rf <- cmtest_rf %>%
  summary(event_level = "first") %>%
  bind_rows(predtest_rf %>%
              roc_auc(AHD, .pred_No, event_level = "first")) %>%
  mutate(dataset = "test")
eval_test_rf


##############################################################

# 合并训练集和测试集上ROC曲线
roctrain_rf %>%
  bind_rows(roctest_rf) %>%
  mutate(dataset = factor(dataset, levels = c("train", "test"))) %>%
  ggplot(aes(x = 1-specificity, y = sensitivity, color = dataset)) +
  geom_path(linewidth = 1) +
  theme_bw()


# 合并训练集和测试集上性能指标
eval_rf <- eval_train_rf %>%
  bind_rows(eval_test_rf) %>%
  mutate(model = "rf")
eval_rf

#############################################################

# 最优超参数的交叉验证指标平均结果
eval_best_cv_rf <- eval_tune_rf %>%
  inner_join(hpbest_rf[, 1:3])
eval_best_cv_rf

# 最优超参数的交叉验证指标具体结果
eval_best_cv5_rf <- tune_rf %>%
  collect_predictions() %>%
  inner_join(hpbest_rf[, 1:3]) %>%
  group_by(id) %>%
  roc_auc(AHD, .pred_No) %>%
  ungroup() %>%
  mutate(model = "rf") %>%
  inner_join(eval_best_cv_rf[c(4,6,8)])
eval_best_cv5_rf

# 保存评估结果
save(final_rf,final_rf2,
     predtest_rf,
     eval_rf,
     eval_best_cv5_rf, traindata2,
     file = ".\\evalresult_rf.RData")

# 最优超参数的交叉验证指标图示
eval_best_cv5_rf %>%
  filter(.metric == "roc_auc") %>%
  ggplot(aes(x = id, y = .estimate, group = 1)) +
  geom_point() +
  geom_line() +
  scale_y_continuous(limits = c(0, 1)) +
  labs(x = "", y = "roc_auc") +
  theme_bw()

# 最优超参数的交叉验证图示
tune_rf %>%
  collect_predictions() %>%
  inner_join(hpbest_rf[, 1:3]) %>%
  group_by(id) %>%
  roc_curve(AHD, .pred_No, event_level = "first") %>%
  ungroup() %>%
  ggplot(aes(x = 1-specificity, y = sensitivity, color = id)) +
  geom_path(linewidth = 1) +
  theme_bw()

##############################################二分类-3-xgboost

# 训练模型
# 设定模型
model_xgboost <- boost_tree(
  mode = "classification",
  engine = "xgboost",
  mtry = tune(),
  trees = 1000,
  min_n = tune(),
  tree_depth = tune(),
  learn_rate = tune(),
  loss_reduction = tune(),
  sample_size = tune(),
  stop_iter = 25
) %>%
  set_args(validation = 0.2)
model_xgboost

# workflow
wk_xgboost <- 
  workflow() %>%
  add_model(model_xgboost) %>%
  add_formula(AHD ~ .)
wk_xgboost

# 重抽样设定-5折交叉验证
set.seed(42)
folds <- vfold_cv(traindata2, v = 10)
folds

# 超参数寻优范围
hpset_xgboost <- parameters(
  mtry(range = c(2, 8)),
  min_n(range = c(5, 20)),
  tree_depth(range = c(1, 3)),
  learn_rate(range = c(-3, -1)),
  loss_reduction(range = c(-3, 0)),
  sample_prop(range = c(0.8, 1))
)
# hpgrid_xgboost <- 
#   grid_regular(hpset_xgboost, levels = c(3, 2, 2, 3, 2, 2))
set.seed(42)
hpgrid_xgboost <- grid_random(hpset_xgboost, size = 5)
hpgrid_xgboost


# 交叉验证随机搜索过程
set.seed(42)
tune_xgboost <- wk_xgboost %>%
  tune_grid(resamples = folds,
            grid = hpgrid_xgboost,
            metrics = metric_set(yardstick::accuracy, 
                                 yardstick::roc_auc, 
                                 yardstick::pr_auc),
            control = control_grid(save_pred = T, verbose = T))

# 图示交叉验证结果
autoplot(tune_xgboost)
eval_tune_xgboost <- tune_xgboost %>%
  collect_metrics()
eval_tune_xgboost

# 经过交叉验证得到的最优超参数
hpbest_xgboost <- tune_xgboost %>%
  select_best(metric = "roc_auc")
hpbest_xgboost

# 采用最优超参数组合训练最终模型
set.seed(42)
final_xgboost <- wk_xgboost %>%
  finalize_workflow(hpbest_xgboost) %>%
  fit(traindata2)
final_xgboost

# 提取最终的算法模型
final_xgboost2 <- final_xgboost %>%
  extract_fit_engine()

# 变量重要性
importance_matrix <- xgb.importance(model = final_xgboost2)
print(importance_matrix)
xgb.plot.importance(importance_matrix = importance_matrix,
                    measure = "Cover",
                    col = "skyblue")
# SHAP
colnames(traindata2)
xgb.plot.shap(data = as.matrix(traindata2[,-1]), 
              model = final_xgboost2,
              top_n = 5)


###############################################################

# 应用模型-预测训练集
predtrain_xgboost <- final_xgboost %>%
  predict(new_data = traindata2, type = "prob") %>%
  bind_cols(traindata2 %>% select(AHD)) %>%
  mutate(dataset = "train",model = "xgboost")
predtrain_xgboost 
# 评估模型ROC曲线-训练集上
levels(traindata2$AHD)
roctrain_xgboost <- predtrain_xgboost %>%
  roc_curve(AHD, .pred_No, event_level = "first") %>%
  mutate(dataset = "train")
roctrain_xgboost
autoplot(roctrain_xgboost)

# 约登法则对应的p值
yueden_xgboost <- roctrain_xgboost %>%
  mutate(yueden = sensitivity + specificity - 1) %>%
  slice_max(yueden) %>%
  pull(.threshold)
yueden_xgboost
# 预测概率+约登法则=预测分类
predtrain_xgboost2 <- predtrain_xgboost %>%
  mutate(.pred_class = 
           factor(ifelse(.pred_No >= yueden_xgboost, "No", "Yes")))
predtrain_xgboost2
# 混淆矩阵
cmtrain_xgboost <- predtrain_xgboost2 %>%
  conf_mat(truth = AHD, estimate = .pred_class)
cmtrain_xgboost
autoplot(cmtrain_xgboost, type = "heatmap") +
  scale_fill_gradient(low = "white", high = "skyblue") +
  theme(text = element_text(size = 15))
# 合并指标
eval_train_xgboost <- cmtrain_xgboost %>%
  summary(event_level = "first") %>%
  bind_rows(predtrain_xgboost %>%
              roc_auc(AHD, .pred_No, event_level = "first")) %>%
  mutate(dataset = "train")
eval_train_xgboost

###############################################################

# 应用模型-预测测试集
predtest_xgboost <- final_xgboost %>%
  predict(new_data = testdata2, type = "prob") %>%
  bind_cols(testdata2 %>% select(AHD)) %>%
  mutate(dataset = "test") %>%
  mutate(model = "xgboost")
predtest_xgboost

# 评估模型ROC曲线-测试集上
roctest_xgboost <- predtest_xgboost %>%
  roc_curve(AHD, .pred_No, event_level = "first") %>%
  mutate(dataset = "test")
roctest_xgboost
autoplot(roctest_xgboost)


# 预测概率+约登法则=预测分类
predtest_xgboost2 <- predtest_xgboost %>%
  mutate(.pred_class = 
           factor(ifelse(.pred_No >= yueden_xgboost, "No", "Yes")))
predtest_xgboost2
# 混淆矩阵
cmtest_xgboost <- predtest_xgboost2 %>%
  conf_mat(truth = AHD, estimate = .pred_class)
cmtest_xgboost
autoplot(cmtest_xgboost, type = "heatmap") +
  scale_fill_gradient(low = "white", high = "skyblue") +
  theme(text = element_text(size = 15))
# 合并指标
eval_test_xgboost <- cmtest_xgboost %>%
  summary(event_level = "first") %>%
  bind_rows(predtest_xgboost %>%
              roc_auc(AHD, .pred_No, event_level = "first")) %>%
  mutate(dataset = "test")
eval_test_xgboost

###############################################################


# 合并训练集和测试集上ROC曲线
roctrain_xgboost %>%
  bind_rows(roctest_xgboost) %>%
  mutate(dataset = factor(dataset, levels = c("train", "test"))) %>%
  ggplot(aes(x = 1-specificity, y = sensitivity, color = dataset)) +
  geom_path(linewidth = 1) +
  theme_bw()

# 合并训练集和测试集上性能指标
eval_xgboost <- eval_train_xgboost %>%
  bind_rows(eval_test_xgboost) %>%
  mutate(model = "xgboost")
eval_xgboost

#############################################################

# 最优超参数的交叉验证指标平均结果
eval_best_cv_xgboost <- eval_tune_xgboost %>%
  inner_join(hpbest_xgboost[, 1:6])
eval_best_cv_xgboost

# 最优超参数的交叉验证指标具体结果
eval_best_cv5_xgboost <- tune_xgboost %>%
  collect_predictions() %>%
  inner_join(hpbest_xgboost[, 1:6]) %>%
  group_by(id) %>%
  roc_auc(AHD, .pred_No) %>%
  ungroup() %>%
  mutate(model = "xgboost") %>%
  inner_join(eval_best_cv_xgboost[c(7,9,11)])
eval_best_cv5_xgboost

# 保存评估结果
save(final_xgboost,
     predtest_xgboost,
     eval_xgboost,
     eval_best_cv5_xgboost, 
     file = ".\\cls2\\evalresult_xgboost.RData")

# 最优超参数的交叉验证指标图示
eval_best_cv5_xgboost %>%
  filter(.metric == "roc_auc") %>%
  ggplot(aes(x = id, y = .estimate, group = 1)) +
  geom_point() +
  geom_line() +
  scale_y_continuous(limits = c(0, 1)) +
  labs(x = "", y = "roc_auc") +
  theme_bw()

# 最优超参数的交叉验证图示
tune_xgboost %>%
  collect_predictions() %>%
  inner_join(hpbest_xgboost[, 1:6]) %>%
  group_by(id) %>%
  roc_curve(AHD, .pred_No, event_level = "first") %>%
  ungroup() %>%
  ggplot(aes(x = 1-specificity, y = sensitivity, color = id)) +
  geom_path(linewidth = 1) +
  theme_bw()


###################################################################

                      #LASSO

# 训练模型
# 设定模型
model_enet <- logistic_reg(
  mode = "classification",
  engine = "glmnet",
  # mixture = 1,   # LASSO
  # mixture = 0,  # 岭回归
  mixture = tune(),
  penalty = tune()
)
model_enet

# workflow
wk_enet <- workflow() %>%
  add_model(model_enet) %>%
  add_formula(AHD ~ .)
wk_enet

# 设定5折交叉验证
set.seed(42)
folds <- vfold_cv(traindata2, v = 10)
folds

# 超参数寻优范围
hpset_enet <- parameters(mixture(),
                         penalty(range = c(-5, 0)))
hpgrid_enet <- grid_regular(hpset_enet, levels = c(5, 10))
hpgrid_enet
log10(hpgrid_enet$penalty)

# 交叉验证网格搜索过程
set.seed(42)
tune_enet <- wk_enet %>%
  tune_grid(resamples = folds,
            grid = hpgrid_enet,
            metrics = metric_set(yardstick::accuracy, 
                                 yardstick::roc_auc, 
                                 yardstick::pr_auc),
            control = control_grid(save_pred = T, verbose = T))

# 图示交叉验证结果
autoplot(tune_enet)
eval_tune_enet <- tune_enet %>%
  collect_metrics()
eval_tune_enet

# 经过交叉验证得到的最优超参数
hpbest_enet <- tune_enet %>%
  select_by_one_std_err(metric = "roc_auc", desc(penalty))
hpbest_enet

# 采用最优超参数组合训练最终模型
set.seed(42)
final_enet <- wk_enet %>%
  finalize_workflow(hpbest_enet) %>%
  fit(traindata2)
final_enet

# 最终模型对应的系数
final_enet %>% tidy()

# 提取最终的算法模型
final_enet %>%
  extract_fit_engine() %>%
  plot()

##############################################################

# 应用模型-预测训练集
predtrain_enet <- final_enet %>%
  predict(new_data = traindata2, type = "prob") %>%
  bind_cols(traindata2 %>% select(AHD)) %>%
  mutate(dataset = "train",model = "enet")
predtrain_enet

# 评估模型ROC曲线-训练集上
contrasts(traindata2$AHD)
roctrain_enet <- predtrain_enet %>%
  roc_curve(AHD, .pred_No, event_level = "first") %>%
  mutate(dataset = "train")
autoplot(roctrain_enet)

# 约登法则对应的p值
yueden_enet <- roctrain_enet %>%
  mutate(yueden = sensitivity + specificity - 1) %>%
  slice_max(yueden) %>%
  pull(.threshold)
yueden_enet
# 预测概率+约登法则=预测分类
predtrain_enet2 <- predtrain_enet %>%
  mutate(.pred_class = 
           factor(ifelse(.pred_No >= yueden_enet, "No", "Yes")))
predtrain_enet2
# 混淆矩阵
cmtrain_enet <- predtrain_enet2 %>%
  conf_mat(truth = AHD, estimate = .pred_class)
cmtrain_enet
autoplot(cmtrain_enet, type = "heatmap") +
  scale_fill_gradient(low = "white", high = "skyblue") +
  theme(text = element_text(size = 15))

# 合并指标
eval_train_enet <- cmtrain_enet %>%
  summary(event_level = "first") %>%
  bind_rows(predtrain_enet %>%
              roc_auc(AHD, .pred_No, event_level = "first")) %>%
  mutate(dataset = "train")
eval_train_enet

##############################################################


# 应用模型-预测测试集
predtest_enet <- final_enet %>%
  predict(new_data = testdata2, type = "prob") %>%
  bind_cols(testdata2 %>% select(AHD)) %>%
  mutate(dataset = "test") %>%
  mutate(model = "enet")
predtest_enet
# 评估模型ROC曲线-测试集上
roctest_enet <- predtest_enet %>%
  roc_curve(AHD, .pred_No, event_level = "first") %>%
  mutate(dataset = "test")
autoplot(roctest_enet)

# 预测概率+约登法则=预测分类
predtest_enet2 <- predtest_enet %>%
  mutate(.pred_class = 
           factor(ifelse(.pred_No >= yueden_enet, "No", "Yes")))
predtest_enet2
# 混淆矩阵
cmtest_enet <- predtest_enet2 %>%
  conf_mat(truth = AHD, estimate = .pred_class)
cmtest_enet
autoplot(cmtest_enet, type = "heatmap") +
  scale_fill_gradient(low = "white", high = "skyblue") +
  theme(text = element_text(size = 15))
# 合并指标
eval_test_enet <- cmtest_enet %>%
  summary(event_level = "first") %>%
  bind_rows(predtest_enet %>%
              roc_auc(AHD, .pred_No, event_level = "first")) %>%
  mutate(dataset = "test")
eval_test_enet

##############################################################

# 合并训练集和测试集上ROC曲线
roctrain_enet %>%
  bind_rows(roctest_enet) %>%
  mutate(dataset = factor(dataset, levels = c("train", "test"))) %>%
  ggplot(aes(x = 1-specificity, y = sensitivity, color = dataset)) +
  geom_path(linewidth = 1) +
  theme_bw()

# 合并训练集和测试集上性能指标
eval_enet <- eval_train_enet %>%
  bind_rows(eval_test_enet) %>%
  mutate(model = "enet")
eval_enet

#############################################################

# 最优超参数的交叉验证指标平均结果
eval_best_cv_enet <- eval_tune_enet %>%
  inner_join(hpbest_enet[, 1:2])
eval_best_cv_enet

# 最优超参数的交叉验证指标具体结果
eval_best_cv5_enet <- tune_enet %>%
  collect_predictions() %>%
  inner_join(hpbest_enet[, 1:2]) %>%
  group_by(id) %>%
  roc_auc(AHD, .pred_No) %>%
  ungroup() %>%
  mutate(model = "enet") %>%
  inner_join(eval_best_cv_enet[c(3,5,7)])
eval_best_cv5_enet

# 保存评估结果
save(final_enet,
     predtest_enet,
     eval_enet,
     eval_best_cv5_enet, 
     file = ".\\cls2\\evalresult_enet.RData")

# 最优超参数的交叉验证指标图示
eval_best_cv5_enet %>%
  filter(.metric == "roc_auc") %>%
  ggplot(aes(x = id, y = .estimate, group = 1)) +
  geom_point() +
  geom_line() +
  scale_y_continuous(limits = c(0, 1)) +
  labs(x = "", y = "roc_auc") +
  theme_bw()

# 最优超参数的交叉验证图示
tune_enet %>%
  collect_predictions() %>%
  inner_join(hpbest_enet[, 1:2]) %>%
  group_by(id) %>%
  roc_curve(AHD, .pred_No) %>%
  ungroup() %>%
  ggplot(aes(x = 1-specificity, y = sensitivity, color = id)) +
  geom_path(linewidth = 1) +
  theme_bw()

################################################################
                         #SVM

# 训练模型
# 设定模型
model_rsvm <- svm_rbf(
  mode = "classification",
  engine = "kernlab",
  cost = tune(),
  rbf_sigma = tune()
)
model_rsvm

# workflow
wk_rsvm <- 
  workflow() %>%
  add_model(model_rsvm) %>%
  add_formula(AHD ~ .)
wk_rsvm

# 重抽样设定-5折交叉验证
set.seed(42)
folds <- vfold_cv(traindata2, v = 10)
folds

# 超参数寻优范围
hpset_rsvm <- parameters(cost(range = c(-5, 5)), 
                         rbf_sigma(range = c(-4, -1)))
hpgrid_rsvm <- grid_regular(hpset_rsvm, levels = c(2,3))
hpgrid_rsvm

library(kernlab)
# 交叉验证网格搜索过程
set.seed(42)
tune_rsvm <- wk_rsvm %>%
  tune_grid(resamples = folds,
            grid = hpgrid_rsvm,
            metrics = metric_set(yardstick::accuracy, 
                                 yardstick::roc_auc, 
                                 yardstick::pr_auc),
            control = control_grid(save_pred = T, verbose = T))

# 图示交叉验证结果
autoplot(tune_rsvm)
eval_tune_rsvm <- tune_rsvm %>%
  collect_metrics()
eval_tune_rsvm


# 经过交叉验证得到的最优超参数
hpbest_rsvm <- tune_rsvm %>%
  select_best(metric = "roc_auc")
hpbest_rsvm

# 采用最优超参数组合训练最终模型
final_rsvm <- wk_rsvm %>%
  finalize_workflow(hpbest_rsvm) %>%
  fit(traindata2)
final_rsvm

# 提取最终的算法模型
final_rsvm %>%
  extract_fit_engine()

###############################################################

# 应用模型-预测训练集
predtrain_rsvm <- final_rsvm %>%
  predict(new_data = traindata2, type = "prob") %>%
  bind_cols(traindata2 %>% select(AHD)) %>%
  mutate(dataset = "train",model = "rsvm")
predtrain_rsvm
# 评估模型ROC曲线-训练集上
levels(traindata2$AHD)
roctrain_rsvm <- predtrain_rsvm %>%
  roc_curve(AHD, .pred_No, event_level = "first") %>%
  mutate(dataset = "train")
roctrain_rsvm
autoplot(roctrain_rsvm)

# 约登法则对应的p值
yueden_rsvm <- roctrain_rsvm %>%
  mutate(yueden = sensitivity + specificity - 1) %>%
  slice_max(yueden) %>%
  pull(.threshold)
yueden_rsvm
# 预测概率+约登法则=预测分类
predtrain_rsvm2 <- predtrain_rsvm %>%
  mutate(.pred_class = 
           factor(ifelse(.pred_No >= yueden_rsvm, "No", "Yes")))
predtrain_rsvm2
# 混淆矩阵
cmtrain_rsvm <- predtrain_rsvm2 %>%
  conf_mat(truth = AHD, estimate = .pred_class)
cmtrain_rsvm
autoplot(cmtrain_rsvm, type = "heatmap") +
  scale_fill_gradient(low = "white", high = "skyblue") +
  theme(text = element_text(size = 15))
# 合并指标
eval_train_rsvm <- cmtrain_rsvm %>%
  summary(event_level = "first") %>%
  bind_rows(predtrain_rsvm %>%
              roc_auc(AHD, .pred_No, event_level = "first")) %>%
  mutate(dataset = "train")
eval_train_rsvm

###############################################################


# 应用模型-预测测试集
predtest_rsvm <- final_rsvm %>%
  predict(new_data = testdata2, type = "prob") %>%
  bind_cols(testdata2 %>% select(AHD)) %>%
  mutate(dataset = "test") %>%
  mutate(model = "rsvm")
predtest_rsvm
# 评估模型ROC曲线-测试集上
roctest_rsvm <- predtest_rsvm %>%
  roc_curve(AHD, .pred_No, event_level = "first") %>%
  mutate(dataset = "test")
roctest_rsvm
autoplot(roctest_rsvm)


# 预测概率+约登法则=预测分类
predtest_rsvm2 <- predtest_rsvm %>%
  mutate(.pred_class = 
           factor(ifelse(.pred_No >= yueden_rsvm, "No", "Yes")))
predtest_rsvm2
# 混淆矩阵
cmtest_rsvm <- predtest_rsvm2 %>%
  conf_mat(truth = AHD, estimate = .pred_class)
cmtest_rsvm
autoplot(cmtest_rsvm, type = "heatmap") +
  scale_fill_gradient(low = "white", high = "skyblue") +
  theme(text = element_text(size = 15))
# 合并指标
eval_test_rsvm <- cmtest_rsvm %>%
  summary(event_level = "first") %>%
  bind_rows(predtest_rsvm %>%
              roc_auc(AHD, .pred_No, event_level = "first")) %>%
  mutate(dataset = "test")
eval_test_rsvm
###############################################################


# 合并训练集和测试集上ROC曲线
roctrain_rsvm %>%
  bind_rows(roctest_rsvm) %>%
  mutate(dataset = factor(dataset, levels = c("train", "test"))) %>%
  ggplot(aes(x = 1-specificity, y = sensitivity, color = dataset)) +
  geom_path(linewidth = 1) +
  theme_bw()

# 合并训练集和测试集上性能指标
eval_rsvm <- eval_train_rsvm %>%
  bind_rows(eval_test_rsvm) %>%
  mutate(model = "rsvm")
eval_rsvm

#############################################################

# 最优超参数的交叉验证指标平均结果
eval_best_cv_rsvm <- eval_tune_rsvm %>%
  inner_join(hpbest_rsvm[, 1:2])
eval_best_cv_rsvm

# 最优超参数的交叉验证指标具体结果
eval_best_cv5_rsvm <- tune_rsvm %>%
  collect_predictions() %>%
  inner_join(hpbest_rsvm[, 1:2]) %>%
  group_by(id) %>%
  roc_auc(AHD, .pred_No) %>%
  ungroup() %>%
  mutate(model = "rsvm") %>%
  inner_join(eval_best_cv_rsvm[c(3,5,7)])
eval_best_cv5_rsvm

# 保存评估结果
save(final_rsvm,
     predtest_rsvm,
     eval_rsvm,
     eval_best_cv5_rsvm, 
     file = ".\\cls9\\evalresult_rsvm.RData")

# 最优超参数的交叉验证指标图示
eval_best_cv5_rsvm %>%
  filter(.metric == "roc_auc") %>%
  ggplot(aes(x = id, y = .estimate, group = 1)) +
  geom_point() +
  geom_line() +
  scale_y_continuous(limits = c(0, 1)) +
  labs(x = "", y = "roc_auc") +
  theme_bw()

# 最优超参数的交叉验证图示
tune_rsvm %>%
  collect_predictions() %>%
  inner_join(hpbest_rsvm[, 1:2]) %>%
  group_by(id) %>%
  roc_curve(AHD, .pred_No) %>%
  ungroup() %>%
  ggplot(aes(x = 1-specificity, y = sensitivity, color = id)) +
  geom_path(linewidth = 1) +
  theme_bw()

###################################################################
                     #MLP

# 训练模型
# 设定模型
model_mlp <- mlp(
  mode = "classification",
  engine = "nnet",
  hidden_units = tune(),
  penalty = tune(),
  epochs = tune()
) %>%
  set_args(MaxNWts = 5000)
model_mlp

# workflow
wk_mlp <- 
  workflow() %>%
  add_model(model_mlp) %>%
  add_formula(AHD ~ .)
wk_mlp

# 重抽样设定-5折交叉验证
set.seed(42)
folds <- vfold_cv(traindata2, v = 10)
folds

# 超参数寻优范围
hpset_mlp <- parameters(hidden_units(range = c(15, 24)),
                        penalty(range = c(-3, 0)),
                        epochs(range = c(50, 150)))
hpgrid_mlp <- grid_regular(hpset_mlp, levels = 2)
hpgrid_mlp


# 交叉验证网格搜索过程
set.seed(42)
tune_mlp <- wk_mlp %>%
  tune_grid(resamples = folds,
            grid = hpgrid_mlp,
            metrics = metric_set(yardstick::accuracy, 
                                 yardstick::roc_auc, 
                                 yardstick::pr_auc),
            control = control_grid(save_pred = T, verbose = T))

# 图示交叉验证结果
autoplot(tune_mlp)
eval_tune_mlp <- tune_mlp %>%
  collect_metrics()
eval_tune_mlp

# 经过交叉验证得到的最优超参数
hpbest_mlp <- tune_mlp %>%
  select_best(metric = "roc_auc")
hpbest_mlp

# 采用最优超参数组合训练最终模型
set.seed(42)
final_mlp <- wk_mlp %>%
  finalize_workflow(hpbest_mlp) %>%
  fit(traindata2)
final_mlp

# 提取最终的算法模型
final_mlp2 <- final_mlp %>%
  extract_fit_engine()

library(NeuralNetTools)
plotnet(final_mlp2)
garson(final_mlp2) +
  coord_flip()
olden(final_mlp2) +
  coord_flip()

#############################################################

# 应用模型-预测训练集
predtrain_mlp <- final_mlp %>%
  predict(new_data = traindata2, type = "prob") %>%
  bind_cols(traindata2 %>% select(AHD)) %>%
  mutate(dataset = "train",model = "mlp")
predtrain_mlp
# 评估模型ROC曲线-训练集上
levels(traindata2$AHD)
roctrain_mlp <- predtrain_mlp %>%
  roc_curve(AHD, .pred_No, event_level = "first") %>%
  mutate(dataset = "train")
roctrain_mlp
autoplot(roctrain_mlp)

# 约登法则对应的p值
yueden_mlp <- roctrain_mlp %>%
  mutate(yueden = sensitivity + specificity - 1) %>%
  slice_max(yueden) %>%
  pull(.threshold)
yueden_mlp
# 预测概率+约登法则=预测分类
predtrain_mlp2 <- predtrain_mlp %>%
  mutate(.pred_class = 
           factor(ifelse(.pred_No >= yueden_mlp, "No", "Yes")))
predtrain_mlp2
# 混淆矩阵
cmtrain_mlp <- predtrain_mlp2 %>%
  conf_mat(truth = AHD, estimate = .pred_class)
cmtrain_mlp
autoplot(cmtrain_mlp, type = "heatmap") +
  scale_fill_gradient(low = "white", high = "skyblue") +
  theme(text = element_text(size = 15))
# 合并指标
eval_train_mlp <- cmtrain_mlp %>%
  summary(event_level = "first") %>%
  bind_rows(predtrain_mlp %>%
              roc_auc(AHD, .pred_No, event_level = "first")) %>%
  mutate(dataset = "train")
eval_train_mlp

#############################################################

# 应用模型-预测测试集
predtest_mlp <- final_mlp %>%
  predict(new_data = testdata2, type = "prob") %>%
  bind_cols(testdata2 %>% select(AHD)) %>%
  mutate(dataset = "test") %>%
  mutate(model = "mlp")
predtest_mlp
# 评估模型ROC曲线-测试集上
roctest_mlp <- predtest_mlp %>%
  roc_curve(AHD, .pred_No, event_level = "first") %>%
  mutate(dataset = "test")
roctest_mlp
autoplot(roctest_mlp)


# 预测概率+约登法则=预测分类
predtest_mlp2 <- predtest_mlp %>%
  mutate(.pred_class = 
           factor(ifelse(.pred_No >= yueden_mlp, "No", "Yes")))
predtest_mlp2
# 混淆矩阵
cmtest_mlp <- predtest_mlp2 %>%
  conf_mat(truth = AHD, estimate = .pred_class)
cmtest_mlp
autoplot(cmtest_mlp, type = "heatmap") +
  scale_fill_gradient(low = "white", high = "skyblue") +
  theme(text = element_text(size = 15))
# 合并指标
eval_test_mlp <- cmtest_mlp %>%
  summary(event_level = "first") %>%
  bind_rows(predtest_mlp %>%
              roc_auc(AHD, .pred_No, event_level = "first")) %>%
  mutate(dataset = "test")
eval_test_mlp

#############################################################

# 合并训练集和测试集上ROC曲线
roctrain_mlp %>%
  bind_rows(roctest_mlp) %>%
  mutate(dataset = factor(dataset, levels = c("train", "test"))) %>%
  ggplot(aes(x = 1-specificity, y = sensitivity, color = dataset)) +
  geom_path(linewidth = 1) +
  theme_bw()


# 合并训练集和测试集上性能指标
eval_mlp <- eval_train_mlp %>%
  bind_rows(eval_test_mlp) %>%
  mutate(model = "mlp")
eval_mlp

#############################################################

# 最优超参数的交叉验证指标平均结果
eval_best_cv_mlp <- eval_tune_mlp %>%
  inner_join(hpbest_mlp[, 1:3])
eval_best_cv_mlp

# 最优超参数的交叉验证指标具体结果
eval_best_cv5_mlp <- tune_mlp %>%
  collect_predictions() %>%
  inner_join(hpbest_mlp[, 1:3]) %>%
  group_by(id) %>%
  roc_auc(AHD, .pred_No) %>%
  ungroup() %>%
  mutate(model = "mlp") %>%
  inner_join(eval_best_cv_mlp[c(4,6,8)])
eval_best_cv5_mlp

# 保存评估结果
save(final_mlp,
     predtest_mlp,
     eval_mlp,
     eval_best_cv5_mlp, 
     file = ".\\cls9\\evalresult_mlp.RData")

# 最优超参数的交叉验证指标图示
eval_best_cv5_mlp %>%
  filter(.metric == "roc_auc") %>%
  ggplot(aes(x = id, y = .estimate, group = 1)) +
  geom_point() +
  geom_line() +
  scale_y_continuous(limits = c(0, 1)) +
  labs(x = "", y = "roc_auc") +
  theme_bw()

# 最优超参数的交叉验证图示
tune_mlp %>%
  collect_predictions() %>%
  inner_join(hpbest_mlp[, 1:3]) %>%
  group_by(id) %>%
  roc_curve(AHD, .pred_No) %>%
  ungroup() %>%
  ggplot(aes(x = 1-specificity, y = sensitivity, color = id)) +
  geom_path(linewidth = 1) +
  theme_bw()

################################################################
###########Logistics


# 训练模型
# 设定模型
model_logistic <- logistic_reg(
  mode = "classification",
  engine = "glm"
)
model_logistic

# 拟合模型
fit_logistic <- model_logistic %>%
  fit(AHD ~ ., traindata2)
fit_logistic
fit_logistic$fit
summary(fit_logistic$fit)

# 系数输出
fit_logistic %>%
  tidy()

##############################################################

# 应用模型-预测训练集
predtrain_logistic <- fit_logistic %>%
  predict(new_data = traindata2, type = "prob") %>%
  bind_cols(traindata2 %>% dplyr::select(AHD)) %>%
  mutate(dataset = "train",model = "logistic")
predtrain_logistic

# 评估模型ROC曲线-训练集上
levels(traindata2$AHD)
roctrain_logistic <- predtrain_logistic %>%
  roc_curve(AHD, .pred_No, event_level = "first") %>%
  mutate(dataset = "train")
roctrain_logistic
autoplot(roctrain_logistic)

# 约登法则对应的p值
yueden_logistic <- roctrain_logistic %>%
  mutate(yueden = sensitivity + specificity - 1) %>%
  slice_max(yueden) %>%
  pull(.threshold)
yueden_logistic
# 预测概率+约登法则=预测分类
predtrain_logistic2 <- predtrain_logistic %>%
  mutate(.pred_class = 
           factor(ifelse(.pred_No >= yueden_logistic, "No", "Yes")))
predtrain_logistic2
# 混淆矩阵
cmtrain_logistic <- predtrain_logistic2 %>%
  conf_mat(truth = AHD, estimate = .pred_class)
cmtrain_logistic
autoplot(cmtrain_logistic, type = "heatmap") +
  scale_fill_gradient(low = "white", high = "skyblue") +
  theme(text = element_text(size = 15))

# 合并指标
eval_train_logistic <- cmtrain_logistic %>%
  summary(event_level = "first") %>%
  bind_rows(predtrain_logistic %>%
              roc_auc(AHD, .pred_No, event_level = "first")) %>%
  mutate(dataset = "train")
eval_train_logistic

##############################################################

# 应用模型-预测测试集
predtest_logistic <- fit_logistic %>%
  predict(new_data = testdata2, type = "prob") %>%
  bind_cols(testdata2 %>% dplyr::select(AHD)) %>%
  mutate(dataset = "test") %>%
  mutate(model = "logistic")
predtest_logistic

# 评估模型ROC曲线-测试集上
roctest_logistic <- predtest_logistic %>%
  roc_curve(AHD, .pred_No, event_level = "first") %>%
  mutate(dataset = "test")
autoplot(roctest_logistic)

# 预测概率+约登法则=预测分类
predtest_logistic2 <- predtest_logistic %>%
  mutate(.pred_class = 
           factor(ifelse(.pred_No >= yueden_logistic, "No", "Yes")))
predtest_logistic2

# 混淆矩阵
cmtest_logistic <- predtest_logistic2 %>%
  conf_mat(truth = AHD, estimate = .pred_class)
cmtest_logistic

autoplot(cmtest_logistic, type = "heatmap") +
  scale_fill_gradient(low = "white", high = "skyblue") +
  theme(text = element_text(size = 15))

# 合并指标
eval_test_logistic <- cmtest_logistic %>%
  summary(event_level = "first") %>%
  bind_rows(predtest_logistic %>%
              roc_auc(AHD, .pred_No, event_level = "first")) %>%
  mutate(dataset = "test")
eval_test_logistic

##############################################################

# 合并训练集和测试集上ROC曲线
roctrain_logistic %>%
  bind_rows(roctest_logistic) %>%
  mutate(dataset = factor(dataset, levels = c("train", "test"))) %>%
  ggplot(aes(x = 1-specificity, y = sensitivity, color = dataset)) +
  geom_path(linewidth = 1) +
  theme_bw()

# 合并训练集和测试集上性能指标
eval_logistic <- eval_train_logistic %>%
  bind_rows(eval_test_logistic) %>%
  mutate(model = "logistic")
eval_logistic

#################################################################
#################################################################


# 设定5折交叉验证
set.seed(42)
folds <- vfold_cv(traindata2, v = 10)
folds

# workflow
wf_logistic <- 
  workflow() %>%
  add_model(model_logistic) %>%
  add_formula(AHD ~ .)
wf_logistic

# 交叉验证
set.seed(42)
cv_logistic <- 
  wf_logistic %>%
  fit_resamples(folds,
                metrics = metric_set(yardstick::accuracy, 
                                     yardstick::roc_auc, 
                                     yardstick::pr_auc),
                control = control_resamples(save_pred = T))
cv_logistic

# 交叉验证指标平均结果
eval_cv_logistic <- collect_metrics(cv_logistic)
eval_cv_logistic


# 交叉验证指标具体结果
eval_cv5_logistic <- collect_predictions(cv_logistic) %>%
  group_by(id) %>%
  roc_auc(AHD, .pred_No, event_level = "first") %>%
  ungroup() %>%
  mutate(model = "logistic") %>%
  left_join(eval_cv_logistic[c(1,3,5)])
eval_cv5_logistic

# 保存评估结果
save(fit_logistic,
     predtest_logistic,
     eval_logistic,
     eval_cv5_logistic, 
     file = ".\\cls2\\evalresult_logistic.RData")

# 交叉验证指标图示
eval_cv5_logistic %>%
  filter(.metric == "roc_auc") %>%
  ggplot(aes(x = id, y = .estimate, group = 1)) +
  geom_point() +
  geom_line() +
  scale_y_continuous(limits = c(0, 1)) +
  labs(x = "", y = "roc_auc") +
  theme_bw()

# 交叉验证图示
collect_predictions(cv_logistic) %>%
  group_by(id) %>%
  roc_curve(AHD, .pred_No, event_level = "first") %>%
  ungroup() %>%
  ggplot(aes(x = 1-specificity, y = sensitivity, color = id)) +
  geom_path(linewidth = 1) +
  theme_bw()

#############################################################
#####################lightgbm


# 训练模型
# 设定模型
model_lightgbm <- boost_tree(
  mode = "classification",
  engine = "lightgbm",
  
  tree_depth = tune(),
  trees = tune(),
  learn_rate = tune(),
  mtry = tune(),
  min_n = tune(),
  loss_reduction = tune()
)
model_lightgbm

# workflow
wk_lightgbm <- 
  workflow() %>%
  add_model(model_lightgbm) %>%
  add_formula(AHD ~ .)
wk_lightgbm

# 重抽样设定-5折交叉验证
set.seed(42)
folds <- vfold_cv(traindata2, v = 10)
folds

# 超参数寻优范围
hpset_lightgbm <- parameters(
  tree_depth(range = c(1, 3)),
  trees(range = c(100, 500)),
  learn_rate(range = c(-3, -1)),
  mtry(range = c(2, 8)),
  min_n(range = c(5, 10)),
  loss_reduction(range = c(-3, 0))
)
# hpgrid_lightgbm <- grid_regular(hpset_lightgbm, levels = 2)
set.seed(42)
hpgrid_lightgbm <- grid_random(hpset_lightgbm, size = 5)
hpgrid_lightgbm

# 交叉验证随机搜索过程
set.seed(42)
tune_lightgbm <- wk_lightgbm %>%
  tune_grid(resamples = folds,
            grid = hpgrid_lightgbm,
            metrics = metric_set(yardstick::accuracy, 
                                 yardstick::roc_auc, 
                                 yardstick::pr_auc),
            control = control_grid(save_pred = T, verbose = T))

##################################################
# 贝叶斯优化超参数可以取代前面的网格搜索
#set.seed(42)
#tune_lightgbm <- wk_lightgbm %>%
#  tune_bayes(
#    resamples = folds,
#    param_info = extract_parameter_set_dials(wk_lightgbm) %>%
#      update(mtry = finalize(mtry(), traindata2[,-1])),
#    initial = 10,
#    iter = 30,
#    metrics = metric_set(yardstick::accuracy, 
#                         yardstick::roc_auc, 
#                        yardstick::pr_auc),
#   control = control_bayes(save_pred = T, verbose = T, no_improve = 5)
#  )
##################################################

# 图示交叉验证结果
autoplot(tune_lightgbm)
eval_tune_lightgbm <- tune_lightgbm %>%
  collect_metrics()
eval_tune_lightgbm

# 经过交叉验证得到的最优超参数
hpbest_lightgbm <- tune_lightgbm %>%
  select_best(metric = "roc_auc")
hpbest_lightgbm

# 采用最优超参数组合训练最终模型
set.seed(42)
final_lightgbm <- wk_lightgbm %>%
  finalize_workflow(hpbest_lightgbm) %>%
  fit(traindata2)
final_lightgbm

# 提取最终的算法模型
final_lightgbm2 <- final_lightgbm %>%
  extract_fit_engine()

# 变量重要性
lgb.importance(final_lightgbm2, percentage = T)
lgb.plot.importance(lgb.importance(final_lightgbm2, percentage = T))

# 变量对预测的贡献
lgb.interprete(final_lightgbm2, 
               as.matrix(testdata2[,-1]), 
               1:2)[[2]]
lgb.plot.interpretation(
  lgb.interprete(final_lightgbm2, as.matrix(testdata2[,-1]), 2)[[1]]
)


###############################################################

# 应用模型-预测训练集
predtrain_lightgbm <- final_lightgbm %>%
  predict(new_data = traindata2, type = "prob") %>%
  bind_cols(traindata2 %>% select(AHD)) %>%
  mutate(dataset = "train",model = "lightgbm")
predtrain_lightgbm 
# 评估模型ROC曲线-训练集上
levels(traindata2$AHD)
roctrain_lightgbm <- predtrain_lightgbm %>%
  roc_curve(AHD, .pred_No, event_level = "first") %>%
  mutate(dataset = "train")
roctrain_lightgbm
autoplot(roctrain_lightgbm)

# 约登法则对应的p值
yueden_lightgbm <- roctrain_lightgbm %>%
  mutate(yueden = sensitivity + specificity - 1) %>%
  slice_max(yueden) %>%
  pull(.threshold)
yueden_lightgbm
# 预测概率+约登法则=预测分类
predtrain_lightgbm2 <- predtrain_lightgbm %>%
  mutate(.pred_class = 
           factor(ifelse(.pred_No >= yueden_lightgbm, "No", "Yes")))
predtrain_lightgbm2
# 混淆矩阵
cmtrain_lightgbm <- predtrain_lightgbm2 %>%
  conf_mat(truth = AHD, estimate = .pred_class)
cmtrain_lightgbm
autoplot(cmtrain_lightgbm, type = "heatmap") +
  scale_fill_gradient(low = "white", high = "skyblue") +
  theme(text = element_text(size = 15))
# 合并指标
eval_train_lightgbm <- cmtrain_lightgbm %>%
  summary(event_level = "first") %>%
  bind_rows(predtrain_lightgbm %>%
              roc_auc(AHD, .pred_No, event_level = "first")) %>%
  mutate(dataset = "train")
eval_train_lightgbm

###############################################################

# 应用模型-预测测试集
predtest_lightgbm <- final_lightgbm %>%
  predict(new_data = testdata2, type = "prob") %>%
  bind_cols(testdata2 %>% select(AHD)) %>%
  mutate(dataset = "test") %>%
  mutate(model = "lightgbm")
predtest_lightgbm

# 评估模型ROC曲线-测试集上
roctest_lightgbm <- predtest_lightgbm %>%
  roc_curve(AHD, .pred_No, event_level = "first") %>%
  mutate(dataset = "test")
roctest_lightgbm
autoplot(roctest_lightgbm)


# 预测概率+约登法则=预测分类
predtest_lightgbm2 <- predtest_lightgbm %>%
  mutate(.pred_class = 
           factor(ifelse(.pred_No >= yueden_lightgbm, "No", "Yes")))
predtest_lightgbm2
# 混淆矩阵
cmtest_lightgbm <- predtest_lightgbm2 %>%
  conf_mat(truth = AHD, estimate = .pred_class)
cmtest_lightgbm
autoplot(cmtest_lightgbm, type = "heatmap") +
  scale_fill_gradient(low = "white", high = "skyblue") +
  theme(text = element_text(size = 15))
# 合并指标
eval_test_lightgbm <- cmtest_lightgbm %>%
  summary(event_level = "first") %>%
  bind_rows(predtest_lightgbm %>%
              roc_auc(AHD, .pred_No, event_level = "first")) %>%
  mutate(dataset = "test")
eval_test_lightgbm

###############################################################


# 合并训练集和测试集上ROC曲线
roctrain_lightgbm %>%
  bind_rows(roctest_lightgbm) %>%
  mutate(dataset = factor(dataset, levels = c("train", "test"))) %>%
  ggplot(aes(x = 1-specificity, y = sensitivity, color = dataset)) +
  geom_path(linewidth = 1) +
  theme_bw()

# 合并训练集和测试集上性能指标
eval_lightgbm <- eval_train_lightgbm %>%
  bind_rows(eval_test_lightgbm) %>%
  mutate(model = "lightgbm")
eval_lightgbm

#############################################################

# 最优超参数的交叉验证指标平均结果
eval_best_cv_lightgbm <- eval_tune_lightgbm %>%
  inner_join(hpbest_lightgbm[, 1:6])
eval_best_cv_lightgbm

# 最优超参数的交叉验证指标具体结果
eval_best_cv5_lightgbm <- tune_lightgbm %>%
  collect_predictions() %>%
  inner_join(hpbest_lightgbm[, 1:6]) %>%
  group_by(id) %>%
  roc_auc(AHD, .pred_No) %>%
  ungroup() %>%
  mutate(model = "lightgbm") %>%
  inner_join(eval_best_cv_lightgbm[c(7,9,11)])
eval_best_cv5_lightgbm

# 保存评估结果
save(final_lightgbm,
     predtest_lightgbm,
     eval_lightgbm,
     eval_best_cv5_lightgbm, 
     file = ".\\cls9\\evalresult_lightgbm.RData")

# 保存lightgbm模型比较特殊
model_file <- 
  tempfile(pattern = "lightgbm", tmpdir = ".", fileext = ".txt")
lightgbm::lgb.save(final_lightgbm2, model_file)

# # 加载也需要自己的函数
# load_booster <- lgb.load(file.choose())

# 最优超参数的交叉验证指标图示
eval_best_cv5_lightgbm %>%
  filter(.metric == "roc_auc") %>%
  ggplot(aes(x = id, y = .estimate, group = 1)) +
  geom_point() +
  geom_line() +
  scale_y_continuous(limits = c(0, 1)) +
  labs(x = "", y = "roc_auc") +
  theme_bw()

# 最优超参数的交叉验证图示
tune_lightgbm %>%
  collect_predictions() %>%
  inner_join(hpbest_lightgbm[, 1:6]) %>%
  group_by(id) %>%
  roc_curve(AHD, .pred_No, event_level = "first") %>%
  ungroup() %>%
  ggplot(aes(x = 1-specificity, y = sensitivity, color = id)) +
  geom_path(linewidth = 1) +
  theme_bw()

################################################################
###############################KNN
library(tidymodels)
library(parsnip)
library(kknn)
# 训练模型
# 设定模型
model_knn <- nearest_neighbor(
  mode = "classification",
  engine = "kknn",
  
  neighbors = tune(),
  weight_func = "rectangular",
  dist_power = 2
)
model_knn

# workflow
wk_knn <- 
  workflow() %>%
  add_model(model_knn) %>%
  add_formula(AHD ~ .)
wk_knn

# 重抽样设定-5折交叉验证
set.seed(42)
folds <- vfold_cv(traindata2, v = 10)
folds

# 超参数寻优范围
hpset_knn <- parameters(
  neighbors(range = c(3, 11))
)
hpgrid_knn <- grid_regular(hpset_knn, levels = 5)
hpgrid_knn


# 交叉验证随机搜索过程
set.seed(42)
tune_knn <- wk_knn %>%
  tune_grid(resamples = folds,
            grid = hpgrid_knn,
            metrics = metric_set(yardstick::accuracy, 
                                 yardstick::roc_auc, 
                                 yardstick::pr_auc),
            control = control_grid(save_pred = T, verbose = T))


##################################################

# 图示交叉验证结果
autoplot(tune_knn)
eval_tune_knn <- tune_knn %>%
  collect_metrics()
eval_tune_knn

# 经过交叉验证得到的最优超参数
hpbest_knn <- tune_knn %>%
  select_best(metric = "roc_auc")
hpbest_knn

# 采用最优超参数组合训练最终模型
set.seed(42)
final_knn <- wk_knn %>%
  finalize_workflow(hpbest_knn) %>%
  fit(traindata2)
final_knn

# 提取最终的算法模型
final_knn2 <- final_knn %>%
  extract_fit_engine()


###############################################################

# 应用模型-预测训练集
predtrain_knn <- final_knn %>%
  predict(new_data = traindata2, type = "prob") %>%
  bind_cols(traindata2 %>% select(AHD)) %>%
  mutate(dataset = "train",model = "knn")
predtrain_knn 
# 评估模型ROC曲线-训练集上
levels(traindata2$AHD)
roctrain_knn <- predtrain_knn %>%
  roc_curve(AHD, .pred_No, event_level = "first") %>%
  mutate(dataset = "train")
roctrain_knn
autoplot(roctrain_knn)

# 约登法则对应的p值
yueden_knn <- roctrain_knn %>%
  mutate(yueden = sensitivity + specificity - 1) %>%
  slice_max(yueden) %>%
  pull(.threshold)
yueden_knn
# 预测概率+约登法则=预测分类
predtrain_knn2 <- predtrain_knn %>%
  mutate(.pred_class = 
           factor(ifelse(.pred_No >= yueden_knn, "No", "Yes")))
predtrain_knn2
# 混淆矩阵
cmtrain_knn <- predtrain_knn2 %>%
  conf_mat(truth = AHD, estimate = .pred_class)
cmtrain_knn
autoplot(cmtrain_knn, type = "heatmap") +
  scale_fill_gradient(low = "white", high = "skyblue") +
  theme(text = element_text(size = 15))
# 合并指标
eval_train_knn <- cmtrain_knn %>%
  summary(event_level = "first") %>%
  bind_rows(predtrain_knn %>%
              roc_auc(AHD, .pred_No, event_level = "first")) %>%
  mutate(dataset = "train")
eval_train_knn

###############################################################

# 应用模型-预测测试集
predtest_knn <- final_knn %>%
  predict(new_data = testdata2, type = "prob") %>%
  bind_cols(testdata2 %>% select(AHD)) %>%
  mutate(dataset = "test") %>%
  mutate(model = "knn")
predtest_knn

# 评估模型ROC曲线-测试集上
roctest_knn <- predtest_knn %>%
  roc_curve(AHD, .pred_No, event_level = "first") %>%
  mutate(dataset = "test")
roctest_knn
autoplot(roctest_knn)


# 预测概率+约登法则=预测分类
predtest_knn2 <- predtest_knn %>%
  mutate(.pred_class = 
           factor(ifelse(.pred_No >= yueden_knn, "No", "Yes")))
predtest_knn2
# 混淆矩阵
cmtest_knn <- predtest_knn2 %>%
  conf_mat(truth = AHD, estimate = .pred_class)
cmtest_knn
autoplot(cmtest_knn, type = "heatmap") +
  scale_fill_gradient(low = "white", high = "skyblue") +
  theme(text = element_text(size = 15))
# 合并指标
eval_test_knn <- cmtest_knn %>%
  summary(event_level = "first") %>%
  bind_rows(predtest_knn %>%
              roc_auc(AHD, .pred_No, event_level = "first")) %>%
  mutate(dataset = "test")
eval_test_knn

###############################################################


# 合并训练集和测试集上ROC曲线
roctrain_knn %>%
  bind_rows(roctest_knn) %>%
  mutate(dataset = factor(dataset, levels = c("train", "test"))) %>%
  ggplot(aes(x = 1-specificity, y = sensitivity, color = dataset)) +
  geom_path(linewidth = 1) +
  theme_bw()

# 合并训练集和测试集上性能指标
eval_knn <- eval_train_knn %>%
  bind_rows(eval_test_knn) %>%
  mutate(model = "knn")
eval_knn

#############################################################

# 最优超参数的交叉验证指标平均结果
eval_best_cv_knn <- eval_tune_knn %>%
  inner_join(hpbest_knn[, 1])
eval_best_cv_knn

# 最优超参数的交叉验证指标具体结果
eval_best_cv5_knn <- tune_knn %>%
  collect_predictions() %>%
  inner_join(hpbest_knn[, 1]) %>%
  group_by(id) %>%
  roc_auc(AHD, .pred_No) %>%
  ungroup() %>%
  mutate(model = "knn") %>%
  inner_join(eval_best_cv_knn[c(2,4,6)])
eval_best_cv5_knn

# 保存评估结果
save(final_knn,
     predtest_knn,
     eval_knn,
     eval_best_cv5_knn, 
     file = ".\\cls9\\evalresult_knn.RData")

# 最优超参数的交叉验证指标图示
eval_best_cv5_knn %>%
  filter(.metric == "roc_auc") %>%
  ggplot(aes(x = id, y = .estimate, group = 1)) +
  geom_point() +
  geom_line() +
  scale_y_continuous(limits = c(0, 1)) +
  labs(x = "", y = "roc_auc") +
  theme_bw()

# 最优超参数的交叉验证图示
tune_knn %>%
  collect_predictions() %>%
  inner_join(hpbest_knn[, 1]) %>%
  group_by(id) %>%
  roc_curve(AHD, .pred_No, event_level = "first") %>%
  ungroup() %>%
  ggplot(aes(x = 1-specificity, y = sensitivity, color = id)) +
  geom_path(linewidth = 1) +
  theme_bw()

################################SHAP


# 自变量数据集
colnames(traindata2)
traindatax <- traindata2[,-1]
colnames(traindatax)

# iml包
library(iml)
predictor_model <- Predictor$new(
  final_knn, 
  data = traindatax,
  y = traindata2$AHD,
  predict.function = function(model, newdata){
    predict(model, newdata, type = "prob") %>%
      pull(2)
  }
)

# 变量重要性-基于置换
imp_model <- FeatureImp$new(
  predictor_model, 
  loss = function(actual, predicted){
    return(1-Metrics::auc(as.numeric(actual=="Yes"), predicted))
  }
)
# 数值
imp_model$results
# 图示
imp_model$plot() +
  theme_bw()


# 变量效应
pdp_model <- FeatureEffect$new(
  predictor_model, 
  feature = "Age",
  method = "pdp"
)
# 数值
pdp_model$results
# 图示
pdp_model$plot() +
  theme_bw()

# 所有变量的效应全部输出
effs_model <- FeatureEffects$new(predictor_model, method = "pdp")
# 数值
effs_model$results
# 图示
effs_model$plot()

# 单样本shap分析
shap_model <- Shapley$new(
  predictor_model, 
  x.interest = traindatax[1,]
)
# 数值
shap_model$results
# 图示
shap_model$plot() +
  theme_bw()

# 基于所有样本的shap分析
# fastshap包
library(fastshap)
shap <- explain(
  final_knn, 
  X = as.data.frame(traindatax),
  nsim = 10,
  adjust = T,
  pred_wrapper = function(model, newdata) {
    predict(model, newdata, type = "prob") %>% pull(2)
  }
)

# 单样本图示
force_plot(object = shap[1L, ], 
           feature_values = as.data.frame(traindatax)[1L, ], 
           baseline = mean(predtrain_knn$.pred_Yes), 
           display = "viewer") 

# 变量重要性
autoplot(shap, fill = "skyblue") +
  theme_bw()

data1 <- shap %>%
  as.data.frame() %>%
  dplyr::mutate(id = 1:n()) %>%
  pivot_longer(cols = -(ncol(traindatax)+1), values_to = "shap")
shapimp <- data1 %>%
  dplyr::group_by(name) %>%
  dplyr::summarise(shap.abs.mean = mean(abs(shap))) %>%
  dplyr::arrange(shap.abs.mean) %>%
  dplyr::mutate(name = forcats::as_factor(name))
data2 <- traindatax  %>%
  dplyr::mutate(id = 1:n()) %>%
  pivot_longer(cols = -(ncol(traindatax)+1))

# 所有变量shap图示
library(ggbeeswarm)
data1 %>%
  left_join(data2) %>%
  dplyr::rename("feature" = "name") %>%
  dplyr::group_by(feature) %>%
  dplyr::mutate(
    value = (value - min(value)) / (max(value) - min(value)),
    feature = factor(feature, levels = levels(shapimp$name))
  ) %>%
  dplyr::arrange(value) %>%
  dplyr::ungroup() %>%
  ggplot(aes(x = shap, y = feature, color = value)) +
  geom_quasirandom(width = 0.2) +
  scale_color_gradient(
    low = "red", 
    high = "blue", 
    breaks = c(0, 1), 
    labels = c(" Low", "High "), 
    guide = guide_colorbar(barwidth = 1, 
                           barheight = 20,
                           ticks = F,
                           title.position = "right",
                           title.hjust = 0.5)
  ) +
  labs(x = "SHAP value", color = "Feature value") +
  theme_bw() +
  theme(legend.title = element_text(angle = -90))


# 单变量shap图示
data1 %>%
  left_join(data2) %>%
  dplyr::rename("feature" = "name") %>%
  dplyr::filter(feature == "MaxHR") %>%
  ggplot(aes(x = value, y = shap)) +
  geom_point() +
  geom_smooth(se = F, span = 0.5) +
  labs(x = "MaxHR") +
  theme_bw()
